# Supplementary material for: VSOT: volume-surface optimization for accurate ultrastructure analysis of dendritic spines
Source: Bioinformatics. 2025 Apr 24;41(5):btaf220. doi: 10.1093/bioinformatics/btaf220 (PMC12150773; doi:10.1093/bioinformatics/btaf220)
Supplement: btaf220_Supplementary_Data [file btaf220_supplementary_data.zip]

Archive with 3 entries (3 files):
- VSOT_Supplementary_Material.pdf
- neuron_ids_MICrONS.xlsx
- astrocyte_ids_MICrONS.xlsx
