# Supplementary material for: VSOT: volume-surface optimization for accurate ultrastructure analysis of dendritic spines
Source: Bioinformatics. 2025 Apr 24;41(5):btaf220. doi: 10.1093/bioinformatics/btaf220 (PMC12150773; doi:10.1093/bioinformatics/btaf220)
Supplement: btaf220_Supplementary_Data [file btaf220_supplementary_data.zip › neuron_ids_MICrONS.xlsx]

## Sheet: selected_neuron_ids_MICrRONS
Astrocyte ID	Neuron ID	x width (each chunk)	y width (each chunk)	z width (each chunk)
1	864691135988451840	800	700	300
1	864691135385175637	800	700	300
1	864691135560494305	800	700	300
1	864691136577477140	800	700	300
1	864691135567847916	800	700	300
1	864691135181978370	800	700	300
1	864691135474679872	800	700	300
1	864691135490602727	800	700	300
1	864691135181738754	800	700	300
1	864691136296910107	800	700	300
1	864691136050937075	800	700	300
1	864691135256199855	800	700	300
1	864691135654315970	800	700	300
1	864691135939627942	800	700	300
1	864691135207767929	800	700	300
1	864691136194010838	800	700	300
1	864691135576973829	800	700	300
1	864691135771925243	800	700	300
1	864691135502058933	800	700	300
1	864691135303154087	800	700	300
1	864691135777237693	800	700	300
2	864691135337713382	600	700	200
2	864691136814005870	600	700	200
2	864691136236723983	600	700	200
2	864691135508897801	600	700	200
2	864691135761488438	600	700	200
2	864691135740183147	600	700	200
2	864691135858679912	600	700	200
2	864691136797095278	600	700	200
2	864691135278204577	600	700	200
2	864691135837181843	600	700	200
2	864691135207717241	600	700	200
2	864691135926303188	600	700	200
2	864691135322927260	600	700	200
2	864691136618393997	600	700	200
3	864691136378755797	600	700	400
3	864691134884749818	600	700	400
3	864691135615809385	600	700	400
3	864691135462893886	600	700	400
3	864691135322956444	600	700	400
3	864691135614125259	600	700	400
3	864691136911639025	600	700	400
3	864691135393965045	600	700	400
3	864691135937165828	600	700	400
3	864691135991488961	600	700	400
3	864691135303152295	600	700	400
4	864691136136618877	900	800	260
4	864691136227017041	900	800	260
4	864691135686920672	900	800	260
4	864691135815456591	900	800	260
4	864691135715249434	900	800	260
4	864691135697509141	900	800	260
4	864691135753648589	900	800	260
4	864691135925570830	900	800	260
4	864691135373707593	900	800	260
4	864691136136586621	900	800	260
4	864691135334557417	900	800	260
4	864691135583656568	900	800	260
4	864691135081867511	900	800	260
5	864691136662210782	700	700	300
5	864691135360122183	700	700	300
5	864691136309645146	700	700	300
5	864691136056480728	700	700	300
5	864691135210063808	700	700	300
5	864691135925768974	700	700	300
5	864691135988304384	700	700	300
5	864691135269696165	700	700	300
5	864691135753752269	700	700	300
5	864691135403726318	700	700	300
5	864691135850470599	700	700	300
5	864691135654049730	700	700	300
5	864691135686932192	700	700	300
5	864691135754601426	700	700	300
5	864691135809511116	700	700	300
5	864691135841068771	700	700	300
6	864691136237486396	600	500	300
6	864691136884150638	600	500	300
6	864691135488227898	600	500	300
6	864691136811836275	600	500	300
6	864691134988476538	600	500	300
6	864691135991495873	600	500	300
6	864691135657843842	600	500	300
6	864691135715236378	600	500	300
6	864691134988458106	600	500	300
6	864691135508725257	600	500	300
6	864691136973702428	600	500	300
6	864691136174962950	600	500	300
6	864691135373394120	600	500	300
6	864691136134430603	600	500	300
6	864691136906358894	600	500	300
6	864691135758475854	600	500	300
7	864691134917572874	700	600	300
7	864691136108921272	700	600	300
7	864691136388754448	700	600	300
7	864691136109077944	700	600	300
7	864691137019574638	700	600	300
7	864691136776846446	700	600	300
7	864691136443972739	700	600	300
7	864691135609470983	700	600	300
8	864691136973662492	700	700	280
8	864691135396374561	700	700	280
8	864691135684339639	700	700	280
8	864691136922950372	700	700	280
8	864691135925515790	700	700	280
8	864691136236696847	700	700	280
8	864691135365156850	700	700	280
8	864691135337683686	700	700	280
8	864691136783234926	700	700	280
8	864691135359197938	700	700	280
8	864691135099856160	700	700	280
8	864691136333831347	700	700	280
8	864691136194319062	700	700	280
8	864691135781012304	700	700	280
8	864691135356287218	700	700	280
8	864691136209294524	700	700	280
8	864691136084047724	700	700	280
8	864691135272177425	700	700	280
9	864691135663232196	700	600	300
9	864691135544369960	700	600	300
9	864691135510495952	700	600	300
9	864691135686944224	700	600	300
9	864691135132662944	700	600	300
9	864691135478259910	700	600	300
9	864691135663204548	700	600	300
9	864691135560485345	700	600	300
9	864691135291778742	700	600	300
9	864691135584067570	700	600	300
9	864691136272948926	700	600	300
9	864691136370824072	700	600	300
9	864691135567730156	700	600	300
9	864691135780852816	700	600	300
9	864691136443746947	700	600	300
10	864691135407328969	700	700	300
10	864691135737490289	700	700	300
10	864691135472030002	700	700	300
10	864691136723330045	700	700	300
10	864691136236782351	700	700	300
10	864691135493702130	700	700	300
10	864691135134788633	700	700	300
10	864691135776574560	700	700	300
10	864691136134419851	700	700	300
10	864691136952096991	700	700	300
10	864691135209993408	700	700	300
10	864691135588423154	700	700	300
10	864691135291728310	700	700	300
10	864691135864670428	700	700	300
10	864691136901303918	700	700	300
10	864691135918483376	700	700	300
11	864691135939304449	700	700	280
11	864691135560528865	700	700	280
11	864691135864258430	700	700	280
11	864691135490609895	700	700	280
11	864691135012904342	700	700	280
11	864691135654088386	700	700	280
11	864691135493077746	700	700	280
11	864691135865536133	700	700	280
11	864691136951636447	700	700	280
11	864691135134694425	700	700	280
11	864691136903011762	700	700	280
11	864691136881343598	700	700	280
11	864691136436430238	700	700	280
11	864691137196951617	700	700	280
11	864691135515257586	700	700	280
11	864691135462704190	700	700	280
11	864691135672124100	700	700	280
11	864691135367365113	700	700	280
11	864691135570642413	700	700	280
12	864691135939304449	700	600	280
12	864691135213069880	700	600	280
12	864691135396410657	700	600	280
12	864691136108731576	700	600	280
12	864691136041091158	700	600	280
12	864691135644612335	700	600	280
12	864691136617160923	700	600	280
12	864691135345169567	700	600	280
12	864691136551625378	700	600	280
12	864691136056358104	700	600	280
12	864691135570682093	700	600	280
12	864691136547194786	700	600	280
12	864691135715233818	700	600	280
12	864691136050842611	700	600	280
12	864691135654062274	700	600	280
13	864691135570664685	800	600	240
13	864691136577515284	800	600	240
13	864691135407333321	800	600	240
13	864691135341053381	800	600	240
13	864691137197144897	800	600	240
13	864691135445713042	800	600	240
13	864691136266434548	800	600	240
13	864691136065218456	800	600	240
13	864691135428726832	800	600	240
13	864691135360115271	800	600	240
13	864691135563767236	800	600	240
13	864691136051007987	800	600	240
13	864691135855802414	800	600	240
13	864691135213038648	800	600	240
13	864691135994528682	800	600	240
13	864691135345278623	800	600	240
14	864691135809531084	600	600	200
14	864691135517614218	600	600	200
14	864691135782649395	600	600	200
14	864691137053750646	600	600	200
14	864691134947667964	600	600	200
14	864691136672634247	600	600	200
14	864691135117830109	600	600	200
14	864691135373633609	600	600	200
14	864691135526062171	600	600	200
14	864691135373446600	600	600	200
14	864691136922718948	600	600	200
14	864691135937394485	600	600	200
14	864691136004725706	600	600	200
14	864691136227098961	600	600	200
14	864691135367342841	600	600	200
14	864691135213032248	600	600	200
14	864691135502015069	600	600	200
14	864691135975564867	600	600	200
14	864691135341175237	600	600	200
14	864691136723667709	600	600	200
15	864691135502015069	600	700	200
15	864691135462890558	600	700	200
15	864691136990141845	600	700	200
15	864691136008749742	600	700	200
15	864691135725649215	600	700	200
15	864691135256135087	600	700	200
15	864691136601874897	600	700	200
15	864691136309791834	600	700	200
15	864691135291770806	600	700	200
15	864691135758464846	600	700	200
15	864691135502075061	600	700	200
15	864691135568887174	600	700	200
15	864691135937395509	600	700	200
15	864691135502198197	600	700	200
15	864691135884081520	600	700	200
15	864691135113294489	600	700	200
15	864691135686935520	600	700	200
15	864691136296719131	600	700	200
15	864691135445802898	600	700	200
15	864691135430600946	600	700	200
15	864691135918321072	600	700	200
16	864691135478294982	500	700	220
16	864691136486810898	500	700	220
16	864691135754528722	500	700	220
16	864691136723583741	500	700	220
16	864691136118466328	500	700	220
16	864691136309633882	500	700	220
16	864691135385184085	500	700	220
16	864691135497662483	500	700	220
16	864691135291743414	500	700	220
16	864691135501603138	500	700	220
16	864691135181980674	500	700	220
16	864691135576948485	500	700	220
16	864691136899146094	500	700	220
16	864691135909760937	500	700	220
16	864691135117850077	500	700	220
16	864691136907500142	500	700	220
16	864691135968899173	500	700	220
16	864691135345437343	500	700	220
16	864691135012882838	500	700	220
16	864691135373715273	500	700	220
16	864691135293087756	500	700	220
17	864691135986889219	700	700	200
17	864691135345128351	700	700	200
17	864691136056480728	700	700	200
17	864691136418625175	700	700	200
17	864691135750198920	700	700	200
17	864691135841082595	700	700	200
17	864691134988600442	700	700	200
17	864691135415452346	700	700	200
17	864691135718458929	700	700	200
17	864691135617785743	700	700	200
17	864691135576948485	700	700	200
17	864691135493987728	700	700	200
17	864691136951568607	700	700	200
17	864691135994547114	700	700	200
17	864691135730121145	700	700	200
17	864691135155781732	700	700	200
17	864691135386527617	700	700	200
17	864691136951561439	700	700	200
17	864691136691151222	700	700	200
18	864691135303168167	700	700	260
18	864691135799769442	700	700	260
18	864691136056466904	700	700	260
18	864691135740348011	700	700	260
18	864691135544396584	700	700	260
18	864691135403747310	700	700	260
18	864691136922754532	700	700	260
18	864691136039363070	700	700	260
18	864691135753737165	700	700	260
18	864691136088953655	700	700	260
18	864691136194054102	700	700	260
18	864691135866393110	700	700	260
18	864691136194196968	700	700	260
18	864691135713414804	700	700	260
18	864691136811810163	700	700	260
18	864691135740272491	700	700	260
18	864691135476122536	700	700	260
18	864691135660491504	700	700	260
18	864691135256146863	700	700	260
18	864691135682424260	700	700	260
18	864691135909739177	700	700	260
18	864691135570689261	700	700	260
18	864691135617750159	700	700	260
18	864691136723452413	700	700	260
18	864691135799756642	700	700	260
18	864691134940001123	700	700	260
19	864691135807255069	900	700	400
19	864691136123730470	900	700	400
19	864691135700241275	900	700	400
19	864691135012928662	900	700	400
19	864691135997856970	900	700	400
19	864691136538371490	900	700	400
19	864691135697430420	900	700	400
19	864691136023749689	900	700	400
20	864691136887865710	900	700	400
20	864691135256130479	900	700	400
20	864691135748469949	900	700	400
20	864691134988377978	900	700	400
20	864691135771725131	900	700	400
20	864691135571296549	900	700	400
20	864691135815445327	900	700	400
20	864691135012564470	900	700	400
20	864691135589942027	900	700	400
20	864691135807239197	900	700	400
20	864691135945554468	900	700	400
21	864691135567767788	800	900	280
21	864691135761537334	800	900	280
21	864691135467564172	800	900	280
21	864691135654301378	800	900	280
21	864691135212676992	800	900	280
21	864691136226982737	800	900	280
21	864691135850455239	800	900	280
21	864691136123782950	800	900	280
21	864691135065022532	800	900	280
22	864691135809524940	800	700	280
22	864691135734747028	800	700	280
22	864691135490240615	800	700	280
22	864691136422858543	800	700	280
22	864691135162242861	800	700	280
22	864691136563683234	800	700	280
22	864691135758549838	800	700	280
22	864691135738959764	800	700	280
22	864691135474719040	800	700	280
22	864691135617767311	800	700	280
22	864691136065254296	800	700	280
22	864691135373425352	800	700	280
22	864691136557075618	800	700	280
22	864691135440473928	800	700	280
22	864691136123743014	800	700	280
23	864691136002905802	800	700	280
23	864691135949422282	800	700	280
23	864691136903032242	800	700	280
23	864691136224703678	800	700	280
23	864691135337749222	800	700	280
23	864691135888500361	800	700	280
23	864691135722471828	800	700	280
23	864691135988299264	800	700	280
23	864691136134413451	800	700	280
23	864691135776641888	800	700	280
23	864691136237484348	800	700	280
23	864691135278215841	800	700	280
23	864691136745912174	800	700	280
23	864691136539308194	800	700	280
