# Supplementary material for: VSOT: volume-surface optimization for accurate ultrastructure analysis of dendritic spines
Source: Bioinformatics. 2025 Apr 24;41(5):btaf220. doi: 10.1093/bioinformatics/btaf220 (PMC12150773; doi:10.1093/bioinformatics/btaf220)
Supplement: btaf220_Supplementary_Data [file btaf220_supplementary_data.zip › astrocyte_ids_MICrONS.xlsx]

## Sheet: Sheet1
astrocyte ID	x-min	x-max	y-min	y-max	z-min	z-max	astrocyte ID MICrONS	x	y	z
Layer 2/3
13	67806	75048	55120	60677	23700	24870	864691135858672232	800	600	120
14	83078	88178	54200	60656	23830	24884	864691135568886150	600	600	100
15	94118	100698	57338	64867	23736	24751	864691135730160825	600	700	100
16	112092	116957	56192	63126	23318	24461	864691135373630537	500	700	110
17	123672	130012	54022	61823	22780	23767	864691135876027731	700	700	100
18	141404	148016	57240	65084	22998	24360	864691135407287241	700	700	130
Layer 4	8nm		8nm		40nm
1	77620	85620	73520	80520	20000	21500	864691135385215573	800	700	150
2	93450	99450	76120	83344	19150	20150	864691136309648986	600	700	100
3	103966	109189	75296	82321	19832	21750	864691136426435858	600	700	200
4	116000	122697	75862	83775	19316	20652	864691135945406756	900	800	130
5	125072	131882	74528	81846	19798	21238	864691135865581957	700	700	150
6	135176	142138	74800	79270	20136	21697	864691135162201389	600	500	150
21	56000	64233	70060	80264	20200	21690	864691135103979341	800	900	140
22	149330	156799	75070	81240	21000	22357	864691136065220248	800	700	140
23	166000	174044	73520	79625	20500	21812	864691136175025158	800	700	140
Layer 5	8nm		8nm		40nm
7	78570	85700	104826	110100	23696	25042	864691135782667571	700	600	150
8	93476	100088	104754	111431	23214	24583	864691134964413215	700	700	140
9	106276	113049	103852	109416	23072	24510	864691136618454413	700	600	150
10	119740	126672	103856	111618	22986	24392	864691135730197945	700	700	150
11	137174	143609	108432	114634	22356	23681	864691135488219194	700	700	140
12	149740	155574	103524	109265	21888	23266	864691135508694025	700	600	140
19	160678	168770	101200	107221	20994	22535	864691136273618701	900	700	200
20	172976	181227	100036	106590	19440	21580	864691135873629326	900	700	200
